# Supplementary material for: An analysis of the leverage effect of “Internet +” on the economic spillover of sports industry
Source: PLoS One. 2023 Jul 19;18(7):e0288778. doi: 10.1371/journal.pone.0288778 (PMC10355464; doi:10.1371/journal.pone.0288778)
Supplement: S1 Data — It contains the data used in the article. (XLSX) [file pone.0288778.s001.xlsx]

## Sheet: Aggregate
Province		Year	aggregate output	Provincial (city) GDP	Share of provincial (city) GDP	Sports management activities	Sports competition and performance activities	Sports fitness and leisure activities	Sports venue and facility management	Sports brokerage and agency, advertising and exhibition, performance and design services	Sports Education and Training	Sports Media and Information Services	Other Sports Services	Sports equipments and related products manufacturing	Sports equipments and related products sales, rental and trade agency	Construction of sports venues and facilities
Shanghai	aggregate output	2019	1780.88	38155.3	0.0466745	38.97	44.67	145.62	18.48	36.18	21.55	130.66	299.97	336.25	678.56	29.97
Shanghai	aggregate output	2018	1496.11	36011.8	0.041545	43.05	65.71	69.02	21.18	7.15	27.54	130.52	180.84	351.81	589.75	9.53
Shanghai	aggregate output	2017	1266.93	32925	0.0384793	46.23	56.93	54	19.76	11.93	19.96	86.51	72.76	412.45	461.37	25.03
Shanghai	aggregate output	2016	1045.87	29887	0.0349941	31.37	35.71	45.66	18.24	8.82	17.26	60.48	59.89	350.47	397.93	20.04
Shanghai	aggregate output	2015	910.12	26887	0.0338498	26.26	23.35	40.38	15.59	6.81	12.49	31.1	41.81	346.06	350.77	15.51
Shandong	aggregate output	2019	2541.74	71067.5	0.0357652	51.4703	48.9286	74.346	21.6048	388.887	85.1484	33.0427	239.559	1213.05	374.907	12.0733
Shandong	aggregate output	2018	2466.55	66648.9	0.0370081	43.1	8.82	115.44	21.35	282.71	116.28	36.99	246.26	610.57	963.52	21.51
Shandong	aggregate output	2017	2348.01	63012.1	0.0372628	55.52	98.83	75.69	22.89	457.63	71.94	34.15	243	1139.67	140.07	8.61
Shandong	aggregate output	2016	2292.18	58762.5	0.0390076	47.58	44.18	43.46	18.12	367.51	66.04	27.21	206.43	1310.78	154.13	6.73
Shandong	aggregate output	2015	1980.79	55288.8	0.0358262	37.63	23.14	37.48	15.12	282.07	52.9	21.13	166.91	1196.71	142.48	5.24
Chongqing	aggregate output	2019	504.72	23605.8	0.0213812	7.64	15.64	85.02	18.61	16.37	13.28	18.27	26.21	123.51	151.02	29.14
Chongqing	aggregate output	2018	423.99	20363.2	0.0208214	6.78	12.44	69.09	15.4	13.96	10.81	15.61	19.95	102.19	132.43	25.34
Chongqing	aggregate output	2017	362.59	19500.3	0.0185941	6.04	10.1	56.24	12.65	12.09	9.28	13.4	14.96	91.32	119.93	16.58
Chongqing	aggregate output	2016	309.15	17558.8	0.0176066	5.3	7.44	41.74	10.29	9.69	8.18	10.77	12.32	81.9	107.88	13.64
Chongqing	aggregate output	2015	262.78	15719.7	0.0167166	4.63	5.62	30.96	8.39	7.46	6.33	8.6	10.2	73.29	96.06	11.22
Hunan	aggregate output	2019	1066.89	39752.1	0.0268386	31.08	28.11	51.82	72.71	11.54	97.47	16.73	87.74	219.73	410.42	39.55
Hunan	aggregate output	2018	967.43	36329.7	0.0266292	28.36	25.43	46.72	65.99	10.41	88.31	15.04	79.73	199.35	372.35	35.75
Hunan	aggregate output	2017	863.74	33828.1	0.0255332	27.63	25.34	36.89	56.6	5.3	87.02	11.6	63.2	154.98	368.54	26.61
Hunan	aggregate output	2016	763.53	30853.5	0.024747	26.58	20.77	30.47	46.96	5.26	68.1	11.04	50.15	142.81	343.69	17.71
Hunan	aggregate output	2015	493.3	28538.6	0.0172854	15.4156	13.3191	17.3888	30.5846	4.31637	25.1583	6.4129	12.7025	137.75	219.3	10.3593
Zhejiang	aggregate output	2019	2614.76	62351.8	0.0419356	51.52	27.48	161.54	62.68	118.24	106.83	167.86	86.02	1493.78	270.9	67.92
Zhejiang	aggregate output	2018	2303.63	58002.8	0.0397158	46.45	19.96	120.52	49.82	96.34	91.32	119.23	89.81	1364.02	242.41	63.75
Zhejiang	aggregate output	2017	1842.73	52403.1	0.0351645	21.77	13.16	119.79	65.57	9.17	20.22	177.95	74.66	1074.02	234.51	31.92
Zhejiang	aggregate output	2016	1682.73	47254	0.0356103	19.24	10.29	93.32	49.94	7.82	17.89	108.49	67.68	1064.48	215.14	28.42
Zhejiang	aggregate output	2015	1507.83	43507.7	0.0346566	16.86	8.93	80.67	44.24	7.24	15.81	75.05	55.1	1004.37	182.57	16.98
Guangdong	aggregate output	2019	5403	107671	0.0501806	41.3329	33.4986	198.29	84.8271	24.5836	109.681	98.8749	90.2301	3214.51	1384.25	120.217
Guangdong	aggregate output	2018	4912	97277.8	0.0504946	41	46	174	45	40	180	178	123	2423	1467	195
Guangdong	aggregate output	2017	3998.03	73876.4	0.0541178	30.5849	24.7878	146.728	62.7691	18.191	81.16	73.1639	66.7671	2378.63	1024.3	88.9562
Guangdong	aggregate output	2016	3570	80666.7	0.0442562	26	12	137	80	4	13	2	30	2488	762	16
Guangdong	aggregate output	2015	3208.45	89705.2	0.0357666	24.5446	19.8924	117.75	50.3727	14.5984	65.1315	58.7146	53.5811	1908.87	822.005	71.388
Sichuan	aggregate output	2019	1582.68	46615.8	0.0339516	41.13	12.12	119.17	37.32	50.54	119.81	135.74	221.07	339.68	333.84	172.26
Sichuan	aggregate output	2018	1410.62	42902.1	0.03288	39.72	7.45	103.34	34.18	48.72	104.68	110.72	166.09	321.91	313.24	160.57
Sichuan	aggregate output	2017	1250.55	37905.1	0.0329916	33.7649	8.12857	92.5407	29.3879	41.8934	93.7913	103.17	160.696	276.997	270.744	139.436
Sichuan	aggregate output	2016	1078.06	33138.5	0.032532	29.1076	7.00739	79.7764	25.3344	36.115	80.8545	88.9399	138.531	238.79	233.4	120.204
Sichuan	aggregate output	2015	962.55	30342	0.0317233	25.9888	6.25657	71.2287	22.6199	32.2454	72.1912	79.4104	123.688	213.205	208.392	107.324
Hebei	aggregate output	2019	1527.4	35104.5	0.0435101	8.81	1.49	0.83	26.13	0.061	5.14	0.52	43.69	50.16	686.94	12.41
Hebei	aggregate output	2018	1354.58	36010.3	0.0376165	15.1347	9.08083	19.1706	56.5029	3.02694	16.1437	6.05389	212.895	23.2066	634.649	12.1078
Hebei	aggregate output	2017	1181.78	35964	0.0328601	27.181	12.9996	30.7263	72.0886	4.72712	18.9085	8.27247	230.447	27.181	725.614	24.8174
Hebei	aggregate output	2016	1008.98	31827.9	0.0317012	37.9283	14.9004	52.8287	134.104	16.255	88.0478	25.737	209.96	70.4382	673.227	32.5099
Hebei	aggregate output	2015	836.181	29806.1	0.028054	38.6	49.5	53.7	8.1	73.3	104.7	64.1	216.3	94.1	461.8	363.3
Guizhou	aggregate output	2019	280.32	16769.3	0.0167162	19.09	31.70	34.23	30.13	3.39	8.49	2.38	73.70	59.57	16.17	1.46
Guizhou	aggregate output	2018	213.7	15353.2	0.0139189	14.54	22.27	24.26	22.9	2.55	4.85	1.75	64.95	42.42	12.27	0.94
Guizhou	aggregate output	2017	167.01	13605.4	0.0122753	7.8189	13.3747	16.7483	16.3976	2.2936	4.9936	1.60051	59.8787	13.6948	4.49535	11.5126
Guizhou	aggregate output	2016	120.32	11792.4	0.0102032	6.96	7.75	13.91	14.14	1.61	3.49	1.32	48.49	10.26	1.28	11.11
Guizhou	aggregate output	2015	57.26	10541	0.00543212	2.68074	4.58557	5.74222	5.62198	0.786371	1.71207	0.548742	23.28	4.69532	0.69	6.89
Jiangxi	aggregate output	2019	1109.76	24757.5	0.0448253	18.23	2.11	3.21	4.67	0.82	5.75	18.39	50.21	4.09	160.42	8.21
Jiangxi	aggregate output	2018	901.35	21984.8	0.0409988	25.3565	3.10093	11.6608	10.6271	1.93808	22.5463	21.9972	91.5097	9.46429	263.74	22.6755
Jiangxi	aggregate output	2017	692.93	20818.5	0.0332843	26.7933	3.60324	25.315	18.686	3.46465	50.0757	16.7689	135.768	16.8151	351.777	44.2782
Jiangxi	aggregate output	2016	484.52	18364.4	0.0263837	22.51	3.26	44.13	29.29	5.21	88.11	2.7	183.15	25.86	424.32	72.81
Jiangxi	aggregate output	2015	276.11	16723.8	0.01651	32.1831	11.0976	67.6956	103.208	14.4269	72.1346	26.6343	169.794	64.3663	512.711	35.5124
Anhui	aggregate output	2019	1186.4	37114	0.0319664	34.4056	11.864	72.3704	110.335	15.4232	77.116	28.4736	181.519	68.8112	548.117	37.9648
Anhui	aggregate output	2018	986.2	34010.9	0.0289966	27.6136	10.8482	38.4618	97.6338	11.8344	64.103	18.7378	152.861	51.2824	490.141	23.6688
Anhui	aggregate output	2017	723.18	29676.2	0.024369	16.6331	7.95498	18.8027	44.114	2.89272	11.5709	5.06226	141.02	16.6331	444.033	15.1868
Anhui	aggregate output	2016	533.9	26307.7	0.0202944	8.0085	4.8051	10.1441	29.8984	1.6017	8.5424	3.2034	112.653	12.2797	335.823	6.4068
Anhui	aggregate output	2015	366.19	23831.2	0.015366	4.76047	3.29571	5.85904	18.3095	1.09857	5.12666	2.19714	75.069	6.22523	240.587	3.29571

## Sheet: ValueAdded
province		year	Value added	Sports management activities	Sports competition and performance activities	Sports fitness and leisure activities	Sports venue and facility management	Sports brokerage and agency, advertising and exhibition, performance and design services	Sports Education and Training	Sports Media and Information Services	Other Sports Services	Sports equipments and related products manufacturing	Sports equipments and related products sales, rental and trade agency	Construction of sports venues and facilities
Shanghai	Value added	2019	558.96	16.83	31.87	57.65	4.8	5.27	10.53	49.5	29.85	69.75	279.17	3.72
Shanghai	Value added	2018	556.9	22.08	46.7	29.39	10.67	2.95	17.55	56.01	20.88	69.35	279.7	1.62
Shanghai	Value added	2017	470.26	20.26	32.96	31.27	13.53	2.49	13.96	44.9	14.64	79.77	210.22	6.26
Shanghai	Value added	2016	421.27	18.02	23.68	30.27	12.55	1.87	12.58	36.77	10.52	72.16	197.84	5.01
Shanghai	Value added	2015	351.22	17.96	14.95	25.84	11.62	1.42	10	17.49	6.75	71.25	170.06	3.88
Shandong	Value added	2019	1133.84	34.0152	40.8183	52.1567	13.3226	180.564	75.4004	17.5745	159.588	363.396	189.918	6.80305
Shandong	Value added	2018	968.58	18.46	4.37	61.73	9.18	94.97	86.84	13.94	185.12	239.37	249.46	5.14
Shandong	Value added	2017	770.41	27.31	62.43	40.33	10.81	156.22	45.88	13.94	101.96	217.31	88.66	5.55
Shandong	Value added	2016	704.08	23.85	26.3	24.25	8.55	125.4	42.12	11.09	87.23	251.8	99.16	4.35
Shandong	Value added	2015	606.74	19.77	12.59	20.62	7.12	95.88	33.74	8.68	70.77	239.57	94.61	3.41
Chongqing	Value added	2019	213.55	2.5	7.04	33.38	8.98	7.83	7.1	8.61	11.25	40.64	75.11	11.13
Chongqing	Value added	2018	185.82	2.3	5.75	27.57	7.59	6.83	5.96	7.55	8.52	35.17	68.71	9.87
Chongqing	Value added	2017	162.66	2.06	4.79	22.8	6.69	6.05	5.31	6.66	6.68	31	63.72	6.88
Chongqing	Value added	2016	143.94	1.86	3.69	17.1	5.84	4.94	4.19	5.53	5.65	29.01	60.17	5.97
Chongqing	Value added	2015	127.38	1.67	2.93	13.17	5.28	4.04	3.34	4.61	4.93	26.88	55.47	5.06
Hunan	Value added	2019	443.03	13.63	11.63	21.22	33.68	3.71	50.83	7.15	187.22	35.8	66	12.17
Hunan	Value added	2018	394.65	12.16	10.23	18.27	29.63	3.24	45.44	6.26	32.02	58.97	167.48	10.94
Hunan	Value added	2017	345.81	11.18	9.6	17.08	23.53	2.13	38.55	5.76	23.64	52.24	154.98	7.13
Hunan	Value added	2016	298.55	10.75	7.57	14.11	20.34	2.05	31.31	5.48	19.19	46.29	136.71	4.71
Hunan	Value added	2015	194.28	6.3141	5.09985	9.2283	16.89	1.40853	19.3309	3.25419	10.394	40.74	90.99	2.9142
Zhejiang	Value added	2019	845.45	21.78	15.07	98.5	31.19	25.75	78.24	45.97	26.89	353.5	136.34	12.22
Zhejiang	Value added	2018	751.96	19.68	10.78	73.94	24.38	22.99	71.14	37.29	27.02	330.98	122.03	11.73
Zhejiang	Value added	2017	593.08	12.87	6.24	61.26	42.28	2.28	12.86	41.55	33.33	260.96	113.42	6.03
Zhejiang	Value added	2016	525.56	11.19	4.93	47.86	32.34	2	11.27	24.36	32.48	248.68	105	5.44
Zhejiang	Value added	2015	463.35	9.64	4.18	40.55	27.96	1.71	9.71	17.71	27.28	228.04	93.24	3.33
Guangdong	Value added	2019	999.7	14.9455	8.39748	54.9335	25.4923	4.84854	47.6357	16.8949	23.6429	392.182	396.131	14.7456
Guangdong	Value added	2018	1180	20	8	73	46	2	11	1	18	527	469	3
Guangdong	Value added	2017	1321.86	19.7618	11.1036	72.6362	33.7074	6.41102	62.9866	22.3394	31.262	518.566	523.787	19.4974
Guangdong	Value added	2016	1655	21	16	79	20	13	142	55	53	559	653	44
Guangdong	Value added	2015	1884	28.1658	15.8256	103.526	48.042	9.1374	89.7726	31.8396	44.5566	739.093	746.535	27.789
Sichuan	Value added	2019	602.61	25.71	3.42	62.19	18.69	18.79	72.26	68.6	97.96	104.62	90.15	40.22
Sichuan	Value added	2018	530.34	24.85	2.86	50.87	17.86	17.08	64.82	57.47	87.97	95.44	74.21	36.91
Sichuan	Value added	2017	411.12	18.2948	2.26116	40.9064	13.3614	12.9503	49.7455	45.6343	67.4237	72.7682	59.6124	28.1617
Sichuan	Value added	2016	339.77	15.1198	1.86874	33.8071	11.0425	10.7028	41.1122	37.7145	55.7223	60.1393	49.2666	23.2742
Sichuan	Value added	2015	286.73	12.7595	1.57702	28.5296	9.31873	9.032	34.6943	31.827	47.0237	50.7512	41.5759	19.641
Hebei	Value added	2019	540	14.7	13.7	23.3	3.7	25.1	84.2	29.3	141.5	24.6	104.5	75.4
Hebei	Value added	2018	254.253	18.9745	4.86525	22.8667	41.3546	5.35177	68.6	11.1901	112.387	29.678	163.959	7.29787
Hebei	Value added	2017	322.874	13.4605	4.75076	13.0646	34.443	1.18769	13.4605	2.77128	132.625	9.89742	165.485	5.14666
Hebei	Value added	2016	395.897	7.10323	3.22874	8.7176	28.4129	0.968622	11.6235	2.26012	106.548	9.04047	142.71	2.58299
Hebei	Value added	2015	486.525	5.71	1.18	0.59	18.92	0.033	1.5	0.23	30.81	27.37	164.8	3.11
Guizhou	Value added	2019	113.11	8.63	10.19	13.61	7.65	0.95	4.54	0.89	39.95	23.44	3.08	0.19
Guizhou	Value added	2018	96.86	7.28	7.95	10.83	6.54	0.8	3.82	0.76	38.15	17.43	3.07	0.23
Guizhou	Value added	2017	73.12	4.36843	5.07697	7.94693	7.52039	0.783603	3.46467	0.727544	30.6751	3.91314	1.00053	2.53483
Guizhou	Value added	2016	54.95	3.56	3.36	5.77	6.62	0.49	2.81	0.6	24.32	4.32	0.32	2.78
Guizhou	Value added	2015	34.16	2.04083	2.37184	3.71262	3.51336	0.366081	1.61861	0.339892	16.49	3.06436	0.17	1.7
Jiangxi	Value added	2019	377.32	15.0928	4.15051	27.9216	33.9588	3.7732	51.3155	9.43299	86.0289	23.7711	114.705	7.16907
Jiangxi	Value added	2018	305.35	11.18	1.36	6.28	16.64	1.06	53.11	1.17	57.89	11.89	126.05	18.71
Jiangxi	Value added	2017	221.738	12.5725	1.47825	4.43475	9.97819	0.665213	28.3159	7.4356	44.8649	7.38386	94.0537	10.5547
Jiangxi	Value added	2016	150.201	11.4754	1.40188	2.85382	5.40724	0.450604	12.2264	9.47269	32.2432	4.14555	65.3876	5.13688
Jiangxi	Value added	2015	87.54	8.41	1.05	1.58	2.36	0.26	3.07	8.11	19.87	1.92	39.09	1.82
Anhui	Value added	2019	437.6	17.504	4.8136	32.3824	39.384	4.376	59.5136	10.94	99.7728	27.5688	133.03	8.3144
Anhui	Value added	2018	360.3	14.0517	3.603	16.9341	30.6255	3.9633	50.8023	8.2869	83.2293	21.9783	121.421	5.4045
Anhui	Value added	2017	257.36	8.75024	3.08832	8.49288	22.3903	0.77208	8.75024	1.80152	86.2156	6.434	107.576	3.34568
Anhui	Value added	2016	220.08	4.84176	2.2008	5.94216	19.367	0.66024	7.92288	1.54056	72.6264	6.16224	97.2754	1.76064
Anhui	Value added	2015	142.668	2.99602	1.42668	3.42402	11.8414	0.428003	4.99337	0.998673	40.5176	3.56669	71.6191	0.856006

## Sheet: Shanghai
Total output and value added of sports industry in Shanghai,2019					Total output and value added of sports industry in Shanghai,2018					Total output and value added of sports industry in Shanghai,2017					Total output and value added of sports industry in Shanghai,2016					Total output and value added of sports industry in Shanghai,2015
Category Name	Total volume (billion yuan)		Structure（%）		Category Name	Category Name		Structure（%）		Category Name	Total volume (billion yuan)		Structure（%）		Category Name	Total volume (billion yuan)				Category Name	Total volume (billion yuan)		Structure（%）
	aggregate output	Value Added	Total Scale	Value Added		aggregate output	Value Added	aggregate output	Value Added		aggregate output	Value Added	aggregate output	Value Added		aggregate output	Value Added	aggregate output	Value Added		aggregate output	Value Added	aggregate output	Value Added
Shanghai Sports Industry	1780.88	558.96	100	100	Shanghai Sports Industry	1496.11	556.9	100	100	Shanghai Sports Industry	1266.93	470.26	100	100	Shanghai Sports Industry	1045.87	421.27	100	100	Shanghai Sports Industry	910.12	351.22	100	100
Sports management activities	38.97	16.83	2.2	3	Sports management activities	43.05	22.08	2.9	4	Sports management activities	46.23	20.26	3.6	4.3	Sports management activities	31.37	18.02	3	4.3	Sports management activities	26.26	17.96	2.9	5.1
Sports competition and performance activities	44.67	31.87	2.5	5.7	Sports competition and performance activities	65.71	46.7	4.4	8.4	Sports competition and performance activities	56.93	32.96	4.5	7	Sports competition and performance activities	35.71	23.68	3.4	5.6	Sports competition and performance activities	23.35	14.95	2.6	4.3
Sports fitness and leisure activities	145.62	57.65	8.2	10.3	Sports fitness and leisure activities	69.02	29.39	4.6	5.3	Sports fitness and leisure activities	54	31.27	4.3	6.7	Sports fitness and leisure activities	45.66	30.27	4.4	7.2	Sports fitness and leisure activities	40.38	25.84	4.4	7.4
Sports venue and facility management	18.48	4.8	1	0.9	Sports venue and facility management	21.18	10.67	1.4	1.9	Stadium Services	19.76	13.53	1.6	2.9	Stadium Services	18.24	12.55	1.7	3	Stadium Services	15.59	11.62	1.7	3.3
Sports brokerage and agency, advertising and exhibition, performance and design services	36.18	5.27	2	0.9	Sports brokerage and agency, advertising and exhibition, performance and design services	7.15	2.95	0.5	0.5	Sports Intermediary Services	11.93	2.49	0.9	0.5	Sports Intermediary Services	8.82	1.87	0.8	0.4	Sports Intermediary Services	6.81	1.42	0.8	0.4
Sports Education and Training	21.55	10.53	1.2	1.9	Sports Education and Training	27.54	17.55	1.8	3.2	Sports Training and Education	19.96	13.96	1.6	3	Sports Training and Education	17.26	12.58	1.7	3	Sports Training and Education	12.49	10	1.4	2.8
Sports Media and Information Services	130.66	49.5	7.3	8.9	Sports Media and Information Services	130.52	56.01	8.7	10.1	Sports Media and Information Services	86.51	44.9	6.8	9.5	Sports Media and Information Services	60.48	36.77	5.8	8.7	Sports Media and Information Services	31.1	17.49	3.4	5
Other Sports Services	299.97	29.85	16.8	5.3	Other Sports Services	180.84	20.88	12.1	3.7	Other sports-related services	72.76	14.64	5.7	3.1	Other sports-related services	59.89	10.52	5.7	2.5	Other sports-related services	41.81	6.75	4.6	1.9
Sports equipments and related products manufacturing	336.25	69.75	18.9	12.5	Sports equipments and related products manufacturing	351.81	69.35	23.5	12.5	Sports equipments and related products manufacturing	412.45	79.77	32.6	17	Sports equipments and related products manufacturing	350.47	72.16	33.5	17.1	Sports equipments and related products manufacturing	346.06	71.25	38	20.3
Sports equipments and related products sales, rental and trade agency	678.56	279.17	38.1	49.9	Sports equipments and related products sales, rental and trade agency	589.75	279.7	39.4	50.2	Sports equipment and related products sales, trade agency and rental	461.37	210.22	36.4	44.7	Sports equipment and related products sales, trade agency and rental	397.93	197.84	38	47	Sports equipment and related products sales, trade agency and rental	350.77	170.06	38.5	48.4
Construction of sports venues and facilities	29.97	3.72	1.7	0.7	Construction of sports venues and facilities	9.53	1.62	0.6	0.3	Construction of sports venues and facilities	25.03	6.26	2	1.3	Construction of sports venues and facilities	20.04	5.01	1.9	1.2	Construction of sports venues and facilities	15.51	3.88	1.7	1.1

## Sheet: Shandong
Total output and value added of sports industry in Shandong,2019						Total output and value added of sports industry in Shandong,2018						Total output and value added of sports industry in Shandong,2017						Total output and value added of sports industry in Shandong,2016						Total output and value added of sports industry in Shandong,2015
Category Name		Total volume (billion yuan)		Structure（%）		Category Name		Total volume (billion yuan)		Structure（%）		Category Name		Total volume (billion yuan)		Structure（%）		Category Name		Total volume (billion yuan)		Structure（%）		Category Name		Total volume (billion yuan)		Structure（%）
		Value Added	Total Scale	aggregate output	Value Added			aggregate output	Value Added	aggregate output	Value Added			aggregate output	Value Added	aggregate output	Value Added			aggregate output	Value Added	aggregate output	Value Added			aggregate output	Value Added	aggregate output	Value Added
Shandong sports industry		2541.74	1133.84	100	100	Shandong sports industry		2466.55	968.58	100	100	Shandong sports industry		2348.01	770.41	100	100	Shandong sports industry		2292.18	704.08	100	100	Shandong sports industry		1980.79	606.74	100	100
Sports management activities		51.4703	34.0152	2.025	3	Sports management activities		43.1	18.46	1.7	1.9	Sports management activities		55.52	27.31	2.4	3.5	Sports management activities		47.58	23.85	2.1	3.4	Sports management activities		37.63	19.77	1.9	3.2
Sports competition and performance activities		48.9286	40.8183	1.925	3.6	Sports competition and performance activities		8.82	4.37	0.4	0.5	Sports competition and performance activities		98.83	62.43	4.2	8.1	Sports competition and performance activities		44.18	26.3	1.9	3.7	Sports competition and performance activities		23.14	12.59	1.2	2.1
Sports fitness and leisure activities		74.346	52.1567	2.925	4.6	Sports fitness and leisure activities		115.44	61.73	4.7	6.4	Sports fitness and leisure activities		75.69	40.33	3.2	5.2	Sports fitness and leisure activities		43.46	24.25	1.9	3.4	Sports fitness and leisure activities		37.48	20.62	1.9	3.4
Sports venue and facility management		21.6048	13.3226	0.85	1.175	Sports venue and facility management		21.35	9.18	0.9	0.9	Stadium Services		22.89	10.81	1	1.4	Stadium Services		18.12	8.55	0.8	1.2	Stadium Services		15.12	7.12	0.7	1.2
Sports brokerage and agency, advertising and exhibition, performance and design services		388.887	180.564	15.3	15.925	Sports brokerage and agency, advertising and exhibition, performance and design services		282.71	94.97	11.5	9.8	Sports Intermediary Services		457.63	156.22	19.5	20.3	Sports Intermediary Services		367.51	125.4	16	17.8	Sports Intermediary Services		282.07	95.88	14.2	15.8
Sports Education and Training		85.1484	75.4004	3.35	6.65	Sports Education and Training		116.28	86.84	4.7	9	Sports Training and Education		71.94	45.88	3.1	6	Sports Training and Education		66.04	42.12	2.9	6	Sports Training and Education		52.9	33.74	2.7	5.6
Sports Media and Information Services		33.0427	17.5745	1.3	1.55	Sports Media and Information Services		36.99	13.94	1.5	1.4	Sports Media and Information Services		34.15	13.94	1.5	1.8	Sports Media and Information Services		27.21	11.09	1.2	1.6	Sports Media and Information Services		21.13	8.68	1	1.4
Sports equipments and related products sales, rental and trade agency		239.559	159.588	9.425	14.075	Sports equipments and related products sales, rental and trade agency		246.26	185.12	10	19.1	Other Sports Services		243	101.96	10.3	13.2	Other Sports Services		206.43	87.23	9	12.4	Other Sports Services		166.91	70.77	8.4	11.6
Other Sports Services		1213.05	363.396	47.725	32.05	Other Sports Services		610.57	239.37	24.8	24.7	Sports equipments and related products manufacturing		1139.67	217.31	48.5	28.2	Sports equipments and related products manufacturing		1310.78	251.8	57.2	35.8	Sports equipments and related products manufacturing		1196.71	239.57	60.4	39.5
Sports equipments and related products manufacturing		374.907	189.918	14.75	16.75	Sports equipments and related products manufacturing		963.52	249.46	39.1	25.8	Sports equipment and related products sales, trade agency and rental		140.07	88.66	6	11.5	Sports equipment and related products sales, trade agency and rental		154.13	99.16	6.7	14.1	Sports equipment and related products sales, trade agency and rental		142.48	94.61	7.2	15.6
Construction of sports venues and facilities		12.0733	6.80305	0.475	0.6	Construction of sports venues and facilities		21.51	5.14	0.9	0.5	Construction of sports venues and facilities		8.61	5.55	0.4	0.7	Construction of sports venues and facilities		6.73	4.35	0.3	0.6	Construction of sports venues and facilities		5.24	3.41	0.3	0.6

## Sheet: Chongqing
Total output and value added of sports industry in Chongqing,2019						Total output and value added of sports industry in Chongqing,2018						Total output and value added of sports industry in Chongqing,2017			Total output and value added of sports industry in Chongqing,2016						Total output and value added of sports industry in Chongqing,2015
Category Name	Organizations	Number of employees	Structure（%）	Value Added	Value Added(%)	Category Name	Organizations	Number of employees	aggregate output	Value Added	Value Added（%）	aggregate output	Value Added	Value Added（%）	Category Name	Organizations	Number of employees		Value Added	Value Added（%）	Category Name	Organizations	Number of employees		Value Added	Value Added（%）
			Total Scale	(billion yuan)					(billion yuan)	(billion yuan)		(billion yuan)	(billion yuan)					(billion yuan)	(billion yuan)					(billion yuan)	(billion yuan)
Chongqing sports industry	551	1018	7.64	2.5	1.2	Chongqing sports industry	451	1699	6.78	2.3	1.24		2.06	1.27	Sports management activities	336	1552		1.86	1.29	Sports management activities	332	1537		1.67	1.3
Sports competition and performance activities	528	5836	15.64	7.04	3.3	Sports competition and performance activities	477	4495	12.44	5.75	3.09	10.1	4.79	2.95	Sports competition and performance activities	271	3202	7.44	3.69	2.56	Sports competition and performance activities	233	2593	5.62	2.93	2.3
Sports fitness and leisure activities	2825	20676	85.02	33.38	15.6	Sports fitness and leisure activities	3101	25909	69.09	27.57	14.84	56.24	22.8	14.02	Sports fitness and leisure activities	3143	21273	41.74	17.1	11.88	Sports fitness and leisure activities	2443	16425	30.96	13.17	10.3
Sports venue and facility management	389	4019	18.61	8.98	4.2	Sports venue and facility management	319	3327	15.4	7.59	4.09	12.65	6.69	4.11	Stadium Services	88	2944	10.29	5.84	4.06	Stadium Services	82	1322	8.39	5.28	4.2
Sports brokerage and agency, advertising and exhibition, performance and design services	524	5700	16.37	7.83	3.7	Sports brokerage and agency, advertising and exhibition, performance and design services	409	4368	13.96	6.83	3.68	12.09	6.05	3.72	Sports Intermediary Services	141	1491	9.69	4.94	3.43	Sports Intermediary Services	120	1148	7.46	4.04	3.2
Sports Education and Training	785	6697	13.28	7.1	3.3	Sports Education and Training	737	10438	10.81	5.96	3.21	9.28	5.31	3.26	Sports Training and Education	403	18152	8.18	4.19	2.91	Sports Training and Education	273	14417	6.33	3.34	2.6
Sports Media and Information Services	468	3698	18.27	8.61	4	Sports Media and Information Services	415	3283	15.61	7.55	4.06	13.4	6.66	4.1	Sports Media and Information Services	119	6857	10.77	5.53	3.84	Sports Media and Information Services	106	5700	8.6	4.61	3.6
Other Sports Services	2530	6154	26.21	11.25	5.3	Other Sports Services	3064	11284	19.95	8.52	4.59	14.96	6.68	4.11	Other sports-related services	2679	3469	12.32	5.65	3.92	Other sports-related services	2325	3052	10.2	4.93	3.9
Sports equipments and related products manufacturing	1953	17754	123.51	40.64	19	Sports equipments and related products manufacturing	2544	24517	102.19	35.17	18.93	91.32	31	19.06	Sports equipments and related products manufacturing	3077	27141	81.9	29.01	20.15	Sports equipments and related products manufacturing	2805	24558	73.29	26.88	21.1
Sports equipments and related products sales, rental and trade agency	18711	67852	151.02	75.11	35.2	Sports equipments and related products sales, rental and trade agency	19289	69244	132.43	68.71	36.97	119.93	63.72	39.18	Sports equipment and related products sales, trade agency and rental	20061	81811	107.88	60.17	41.8	Sports equipment and related products sales, trade agency and rental	18891	91982	96.06	55.47	43.6
Construction of sports venues and facilities	721	4480	29.14	11.13	5.2	Construction of sports venues and facilities	648	4364	25.34	9.87	5.31	16.58	6.88	4.23	Construction of sports venues and facilities	577	2605	13.64	5.97	4.15	Construction of sports venues and facilities	486	1469	11.22	5.06	4
total	29985	143884	504.72	213.55	100	total	31454	162928	423.99	185.82	100	362.59	162.66	100	total	30895	170497	309.15	143.94	100	total	28096	164203	262.78	127.38	100

## Sheet: Hunan
Total output and value added of sports industry in Hunan,2019					Total output and value added of sports industry in Hunan,2018					Total output and value added of sports industry in Hunan,2017					Total output and value added of sports industry in Hunan,2016					Total output and value added of sports industry in Hunan,2015
Category Name	Total volume (billion yuan)		Structure（%）		Category Name	Category Name	Value Added	aggregate output	Value Added	Category Name	Total volume (billion yuan)		Structure（%）		Category Name	Total volume (billion yuan)				Category Name	Total volume (billion yuan)		Structure（%）
	aggregate output	Value Added	Total Scale	Value Added		(billion yuan)	(billion yuan)	（%）	（%）		aggregate output	Value Added	aggregate output	Value Added		aggregate output	Value Added	aggregate output	Value Added		aggregate output	Value Added	aggregate output	Value Added
Sports management activities	31.08	13.63	2.9	3.1	Sports management activities		12.16	2.9	3.1	Sports management activities	27.63		3.2	3.2	Sports management activities	26.58	10.75		3.6	Sports management activities	11.0992	0	2.25
Sports competition and performance activities	28.11	11.63	2.6	2.6	Sports competition and performance activities	25.43	10.23	2.6	2.6	Sports competition and performance activities	25.34	9.6	2.9	2.8	Sports competition and performance activities	20.77	7.57	2.7	2.5	Sports competition and performance activities	13.3191	5.09985	2.7	2.625
Sports fitness and leisure activities	51.82	21.22	4.9	4.8	Sports fitness and leisure activities	46.72	18.27	4.9	4.6	Sports fitness and leisure activities	36.89	17.08	4.3	4.9	Sports fitness and leisure activities	30.47	14.11	4	4.7	Sports fitness and leisure activities	17.3888	9.2283	3.525	4.75
Sports venue and facility management	72.71	33.68	6.8	7.6	Sports venue and facility management	65.99	29.63	6.8	7.5	Sports venue and facility management	56.6	23.53	6.6	6.8	Sports venue and facility management	46.96	20.34	6.2	6.8	Sports venue and facility management	30.5846	16.89	6.2	8.7
Sports brokerage and agency, advertising and exhibition, performance and design services	11.54	3.71	1.1	0.8	Sports brokerage and agency, advertising and exhibition, performance and design services	10.41	3.24	1.1	0.8	Stadium Services	5.3	2.13	0.6	0.6	Sports brokerage and agency, advertising and exhibition, performance and design services	5.26	2.05	0.7	0.7	Sports brokerage and agency, advertising and exhibition, performance and design services	4.31637	1.40853	0.875	0.725
Sports Education and Training	97.47	50.83	9.1	11.5	Sports Education and Training	88.31	45.44	9.1	11.5	Sports Intermediary Services	87.02	38.55	10.1	11.1	Sports Education and Training	68.1	31.31	8.9	10.5	Sports Education and Training	25.1583	19.3309	5.1	9.95
Sports Media and Information Services	16.73	7.15	1.6	1.6	Sports Media and Information Services	15.04	6.26	1.6	1.6	Sports Training and Education	11.6	5.76	1.3	1.7	Sports Media and Information Services	11.04	5.48	1.5	1.8	Sports Media and Information Services	6.4129	3.25419	1.3	1.675
Other Sports Services	87.74	35.8	8.2	8.1	Other Sports Services	79.73	32.02	8.2	8.1	Other Sports Services	63.2	23.64	7.3	6.8	Other Sports Services	50.15	19.19	6.6	6.4	Other Sports Services	12.7025	10.394	2.575	5.35
Sports equipments and related products manufacturing	219.73	66	20.6	14.9	Sports equipments and related products manufacturing	199.35	58.97	20.6	14.9	Other sports-related services	154.98	52.24	17.9	15.1	Sports equipments and related products manufacturing	142.81	46.29	18.7	15.5	Sports equipments and related products manufacturing	137.75	40.74	27.9	15
Sports equipments and related products sales, rental and trade agency	410.42	187.22	38.5	42.3	Sports equipments and related products sales, rental and trade agency	372.35	167.48	38.5	42.4	Sports equipments and related products sales, rental and trade agency	368.54	154.98	42.7	44.8	Sports equipments and related products sales, rental and trade agency	343.69	136.71	45	45.8	Sports equipments and related products sales, rental and trade agency	219.3	90.99	44.5	46.8
Construction of sports venues and facilities	39.55	12.17	3.7	2.7	Construction of sports venues and facilities	35.75	10.94	3.7	2.8	Sports equipment and related products sales, trade agency and rental	26.61	7.13	3.1	2.1	Construction of sports venues and facilities	17.71	4.71	2.3	1.6	Construction of sports venues and facilities	10.3593	2.9142	2.1	1.5
Total Sports Industry	1066.89	443.03	100	100	Total Sports Industry	967.43	394.65	100	100	Total Sports Industry	863.74	345.81	100	100	Total Sports Industry	763.53	298.55	100	100	Total Sports Industry	493.3	194.28	99.025	97.075
								95.1													488.391

## Sheet: Zhejiang
Total output and value added of sports industry in Zhejiang,2019					Total output and value added of sports industry in Zhejiang,2018				Total output and value added of sports industry in Zhejiang,2017				Total output and value added of sports industry in Zhejiang,2016					Total output and value added of sports industry in Zhejiang,2015
Category Name					Category Name				Category Name				Category Name
	aggregate output		Total Scale		Total volume (billion yuan)		Structure（%）		Total volume (billion yuan)		Structure（%）			Total volume (billion yuan)		Structure（%）		Total volume (billion yuan)		Structure（%）
	aggregate output	Value Added	aggregate output	Value Added	aggregate output	Value Added	aggregate output	Value Added	aggregate output	Value Added	aggregate output	Value Added		aggregate output	Value Added	aggregate output	Value Added
total	2614.76	845.45	100	100	2303.63	751.96	100	100	1842.73	593.08	100	100	total	1682.73	525.56	100	100	1507.83	463.35	100	100
Sports management activities	51.52	21.78	2	2.6	46.45	19.68	2	2.6	21.77	12.87	1.2	2.2	Sports management activities	19.24	11.19	1.1	2.1	16.86	9.64	1.1	2.1
Sports competition and performance activities	27.48	15.07	1.1	1.8	19.96	10.78	0.9	1.4	13.16	6.24	0.7	1.1	Sports competition and performance activities	10.29	4.93	0.6	0.9	8.93	4.18	0.6	0.9
Sports fitness and leisure activities	161.54	98.5	6.2	11.7	120.52	73.94	5.2	9.8	119.79	61.26	6.5	10.3	Sports fitness and leisure activities	93.32	47.86	5.5	9.1	80.67	40.55	5.4	8.8
Stadium Services	62.68	31.19	2.4	3.7	49.82	24.38	2.2	3.2	65.57	42.28	3.6	7.1	Stadium Services	49.94	32.34	3	6.2	44.24	27.96	2.9	6
Sports brokerage and agency, advertising and exhibition, performance and design services	118.24	25.75	4.5	3	96.34	22.99	4.2	3.1	9.17	2.28	0.5	0.4	Sports Intermediary Services	7.82	2	0.5	0.4	7.24	1.71	0.5	0.4
Sports Training and Education	106.83	78.24	4.1	9.3	91.32	71.14	4	9.5	20.22	12.86	1.1	2.2	Sports Training and Education	17.89	11.27	1.1	2.1	15.81	9.71	1	2.1
Sports Media and Information Services	167.86	45.97	6.4	5.4	119.23	37.29	5.2	5	177.95	41.55	9.7	7	Sports Media and Information Services	108.49	24.36	6.4	4.6	75.05	17.71	5	3.8
Other sports-related services	86.02	26.89	3.3	3.2	89.81	27.02	3.9	3.6	74.66	33.33	4.1	5.6	Other sports-related services	67.68	32.48	4	6.2	55.1	27.28	3.7	5.9
Sports equipments and related products manufacturing	1493.78	353.5	57.1	41.8	1364.02	330.98	59.2	44	1074.02	260.96	58.3	44	Sports equipments and related products manufacturing	1064.48	248.68	63.3	47.3	1004.37	228.04	66.6	49.2
Sports equipment and related products sales, trade agency and rental	270.9	136.34	10.4	16.1	242.41	122.03	10.5	16.2	234.51	113.42	12.7	19.1	Sports equipment and related products sales, trade agency and rental	215.14	105	12.8	20	182.57	93.24	12.1	20.1
Construction of sports venues and facilities	67.92	12.22	2.6	1.4	63.75	11.73	2.8	1.6	31.92	6.03	1.7	1	Construction of sports venues and facilities	28.42	5.44	1.7	1	16.98	3.33	1.1	0.7

## Sheet: Guangdong
	Total output and value added of sports industry in Guangdong,2015				Total output and value added of sports industry in Guangdong,2016				Total output and value added of sports industry in Guangdong,2017				Total output and value added of sports industry in Guangdong,2018				Total output and value added of sports industry in Guangdong,2019
Category Name	Total volume (billion yuan)	Value Added(billion yuan)	Structure（%）	Value Added（%）	aggregate output(billion yuan)	Category Name	aggregate output（%）	Value Added（%）	aggregate output(billion yuan)	Value Added(billion yuan)	aggregate output（%）	Value Added（%）	aggregate output(billion yuan)	Value Added(billion yuan)	aggregate output（%）	Value Added（%）	aggregate output(billion yuan)	Value Added(billion yuan)	aggregate output（%）	Value Added（%）
Sports industry	3208.45	999.7	100	100	3570	1180	100	100	3998.03	1321.86	100	100	4912	1655	100	100	5403	1884	100	100
Sports management activities	24.5446	14.9455	0.765	1.495	26		0.73	1.69	30.5849	19.7618	0.765	1.495	41	21	0.8	1.3	41.3329	28.1658	0.765	1.495
Sports competition and performance activities	19.8924	8.39748	0.62	0.84	12	8	0.34	0.68	24.7878	11.1036	0.62	0.84	46	16	0.9	1	33.4986	15.8256	0.62	0.84
Sports fitness and leisure activities	117.75	54.9335	3.67	5.495	137	73	3.84	6.19	146.728	72.6362	3.67	5.495	174	79	3.5	4.8	198.29	103.526	3.67	5.495
Stadium Services	50.3727	25.4923	1.57	2.55	80	46	2.24	3.9	62.7691	33.7074	1.57	2.55	45	20	0.9	1.2	84.8271	48.042	1.57	2.55
Sports Intermediary Services	14.5984	4.84854	0.455	0.485	4	2	0.11	0.17	18.191	6.41102	0.455	0.485	40	13	0.8	0.8	24.5836	9.1374	0.455	0.485
Sports Training and Education	65.1315	47.6357	2.03	4.765	13	11	0.36	0.93	81.16	62.9866	2.03	4.765	180	142	3.7	8.6	109.681	89.7726	2.03	4.765
Sports Media and Information Services	58.7146	16.8949	1.83	1.69	2	1	0.06	0.08	73.1639	22.3394	1.83	1.69	178	55	3.6	3.3	98.8749	31.8396	1.83	1.69
Other sports-related services	53.5811	23.6429	1.67	2.365	30	18	0.84	1.53	66.7671	31.262	1.67	2.365	123	53	2.5	3.2	90.2301	44.5566	1.67	2.365
Sports equipments and related products manufacturing	1908.87	392.182	59.495	39.23	2488	527	69.69	44.66	2378.63	518.566	59.495	39.23	2423	559	49.3	33.8	3214.51	739.093	59.495	39.23
Sports equipments and related products sales, rental and trade agency	822.005	396.131	25.62	39.625	762	469	21.34	39.75	1024.3	523.787	25.62	39.625	1467	653	29.9	39.5	1384.25	746.535	25.62	39.625
Construction of sports venues and facilities	71.388	14.7456	2.225	1.475	16	3	0.45	0.25	88.9562	19.4974	2.225	1.475	195	44	4	2.7	120.217	27.789	2.225	1.475

## Sheet: Sichuan
Total output and value added of sports industry in Sichuan,2019						Total output and value added of sports industry in Sichuan,2018						Total output and value added of sports industry in Sichuan,2017						Total output and value added of sports industry in Sichuan,2016						Total output and value added of sports industry in Sichuan,2015
Category Name	Total volume (billion yuan)		Structure（%）			Category Name	Total volume (billion yuan)		Structure（%）			Category Name	Total volume (billion yuan)		Structure（%）			Category Name	Total volume (billion yuan)		Structure（%）			Category Name	Total volume (billion yuan)		Structure（%）
	aggregate output	Value Added	aggregate output	Value Added			aggregate output	Value Added	aggregate output	Value Added			aggregate output	Value Added	aggregate output	Value Added			aggregate output	Value Added	aggregate output	Value Added			aggregate output	Value Added	aggregate output	Value Added
Sports industry	1582.68	602.61	100	100		Sports industry	1410.62	530.34	100	100		Sports industry	1250.55	411.12				Sports industry	1078.06	339.77				Sports industry	962.55	286.73
Sports management activities	41.13	25.71	2.6	4.2		Sports management activities	39.72	24.85	2.8	4.7		Sports management activities	33.7649	18.2948	2.7	4.45		Sports management activities	29.1076	15.1198	2.7	4.45		Sports management activities	25.9888	12.7595	2.7	4.45
Sports competition and performance activities	12.12	3.42	0.8	0.6		Sports competition and performance activities	7.45	2.86	0.5	0.5		Sports competition and performance activities	8.12857	2.26116	0.65	0.55		Sports competition and performance activities	7.00739	1.86874	0.65	0.55		Sports competition and performance activities	6.25657	1.57702	0.65	0.55
Sports fitness and leisure activities	119.17	62.19	7.5	10.3		Sports fitness and leisure activities	103.34	50.87	7.3	9.6		Sports fitness and leisure activities	92.5407	40.9064	7.4	9.95		Sports fitness and leisure activities	79.7764	33.8071	7.4	9.95		Sports fitness and leisure activities	71.2287	28.5296	7.4	9.95
Sports venue and facility management	37.32	18.69	2.3	3.1		Sports venue and facility management	34.18	17.86	2.4	3.4		Sports venue and facility management	29.3879	13.3614	2.35	3.25		Sports venue and facility management	25.3344	11.0425	2.35	3.25		Sports venue and facility management	22.6199	9.31873	2.35	3.25
Sports brokerage and agency, advertising and exhibition, performance and design services	50.54	18.79	3.2	3.1		Sports brokerage and agency, advertising and exhibition, performance and design services	48.72	17.08	3.5	3.2		Sports brokerage and agency, advertising and exhibition, performance and design services	41.8934	12.9503	3.35	3.15		Sports brokerage and agency, advertising and exhibition, performance and design services	36.115	10.7028	3.35	3.15		Sports brokerage and agency, advertising and exhibition, performance and design services	32.2454	9.032	3.35	3.15
Sports Education and Training	119.81	72.26	7.6	12		Sports Education and Training	104.68	64.82	7.4	12.2		Sports Education and Training	93.7913	49.7455	7.5	12.1		Sports Education and Training	80.8545	41.1122	7.5	12.1		Sports Education and Training	72.1912	34.6943	7.5	12.1
Sports Media and Information Services	135.74	68.6	8.6	11.4		Sports Media and Information Services	110.72	57.47	7.9	10.8		Sports Media and Information Services	103.17	45.6343	8.25	11.1		Sports Media and Information Services	88.9399	37.7145	8.25	11.1		Sports Media and Information Services	79.4104	31.827	8.25	11.1
Sports equipments and related products sales, rental and trade agency	221.07	97.96	13.9	16.2		Sports equipments and related products sales, rental and trade agency	166.09	87.97	11.8	16.6		Sports equipments and related products sales, rental and trade agency	160.696	67.4237	12.85	16.4		Sports equipments and related products sales, rental and trade agency	138.531	55.7223	12.85	16.4		Sports equipments and related products sales, rental and trade agency	123.688	47.0237	12.85	16.4
Other Sports Services	339.68	104.62	21.5	17.4		Other Sports Services	321.91	95.44	22.8	18		Other Sports Services	276.997	72.7682	22.15	17.7		Other Sports Services	238.79	60.1393	22.15	17.7		Other Sports Services	213.205	50.7512	22.15	17.7
Sports equipments and related products manufacturing	333.84	90.15	21.1	15		Sports equipments and related products manufacturing	313.24	74.21	22.2	14		Sports equipments and related products manufacturing	270.744	59.6124	21.65	14.5		Sports equipments and related products manufacturing	233.4	49.2666	21.65	14.5		Sports equipments and related products manufacturing	208.392	41.5759	21.65	14.5
Construction of sports venues and facilities	172.26	40.22	10.9	6.7		Construction of sports venues and facilities	160.57	36.91	11.4	7		Construction of sports venues and facilities	139.436	28.1617	11.15	6.85		Construction of sports venues and facilities	120.204	23.2742	11.15	6.85		Construction of sports venues and facilities	107.324	19.641	11.15	6.85

## Sheet: Hebei
Total output and value added of sports industry in Hebei,2015						Total output and value added of sports industry in Hebei,2016						Total output and value added of sports industry in Hebei,2017						Total output and value added of sports industry in Hebei,2018						Total output and value added of sports industry in Hebei,2019
Category Name	Total volume (billion yuan)		Structure（%）			Category Name	Total volume (billion yuan)		Structure（%）			Category Name	Total volume (billion yuan)		Structure（%）			Category Name	Total volume (billion yuan)		Structure（%）			Category Name	Total volume (billion yuan)		Structure（%）
	aggregate output	Value Added	Total Scale	Value Added			aggregate output	Value Added	aggregate output	Value Added			aggregate output	Value Added	aggregate output	Value Added			aggregate output	Value Added	aggregate output	Value Added			aggregate output	Value Added	aggregate output	Value Added
Sports industry	836.181	254.253	100	100		Sports industry	1008.98	322.874				Sports industry	1181.78	395.897				Sports industry	1354.58	486.525				Sports industry	1527.4	540	100	100
Sports management activities	8.81	5.71	1.05	2.25		Sports management activities	15.1347	7.10323	1.5	2.2		Sports management activities	27.181	13.4605	2.3	3.4		Sports management activities	37.9283	18.9745	2.8	3.9		Sports management activities	38.6	14.7	2.5	2.7
Sports competition and performance activities	1.49	1.18	0.18	0.46		Sports competition and performance activities	9.08083	3.22874	0.9	1		Sports competition and performance activities	12.9996	4.75076	1.1	1.2		Sports competition and performance activities	14.9004	4.86525	1.1	1		Sports competition and performance activities	49.5	13.7	3.2	2.5
Sports fitness and leisure activities	0.83	0.59	0.1	0.23		Sports fitness and leisure activities	19.1706	8.7176	1.9	2.7		Sports fitness and leisure activities	30.7263	13.0646	2.6	3.3		Sports fitness and leisure activities	52.8287	22.8667	3.9	4.7		Sports fitness and leisure activities	53.7	23.3	3.5	4.3
Sports venue and facility management	26.13	18.92	3.12	7.44		Sports venue and facility management	56.5029	28.4129	5.6	8.8		Sports venue and facility management	72.0886	34.443	6.1	8.7		Sports venue and facility management	134.104	41.3546	9.9	8.5		Sports venue and facility management	8.1	3.7	0.5	0.7
Sports brokerage and agency, advertising and exhibition, performance and design services	0.061	0.033	0.01	0.01		Sports brokerage and agency, advertising and exhibition, performance and design services	3.02694	0.968622	0.3	0.3		Sports brokerage and agency, advertising and exhibition, performance and design services	4.72712	1.18769	0.4	0.3		Sports brokerage and agency, advertising and exhibition, performance and design services	16.255	5.35177	1.2	1.1		Sports brokerage and agency, advertising and exhibition, performance and design services	73.3	25.1	4.8	4.6
Sports Education and Training	5.14	1.5	0.61	0.59		Sports Education and Training	16.1437	11.6235	1.6	3.6		Sports Education and Training	18.9085	13.4605	1.6	3.4		Sports Education and Training	88.0478	68.6	6.5	14.1		Sports Education and Training	104.7	84.2	6.9	15.6
Sports Media and Information Services	0.52	0.23	0.06	0.09		Sports Media and Information Services	6.05389	2.26012	0.6	0.7		Sports Media and Information Services	8.27247	2.77128	0.7	0.7		Sports Media and Information Services	25.737	11.1901	1.9	2.3		Sports Media and Information Services	64.1	29.3	4.2	5.4
Sports equipments and related products sales, rental and trade agency	43.69	30.81	5.22	12.12		Sports equipments and related products sales, rental and trade agency	212.895	106.548	21.1	33		Sports equipments and related products sales, rental and trade agency	230.447	132.625	19.5	33.5		Sports equipments and related products sales, rental and trade agency	209.96	112.387	15.5	23.1		Sports equipments and related products sales, rental and trade agency	216.3	141.5	14.2	26.2
Other Sports Services	50.16	27.37	6	10.76		Other Sports Services	23.2066	9.04047	2.3	2.8		Other Sports Services	27.181	9.89742	2.3	2.5		Other Sports Services	70.4382	29.678	5.2	6.1		Other Sports Services	94.1	24.6	6.2	4.6
Sports equipments and related products manufacturing	686.94	164.8	82.15	64.82		Sports equipments and related products manufacturing	634.649	142.71	62.9	44.2		Sports equipments and related products manufacturing	725.614	165.485	61.4	41.8		Sports equipments and related products manufacturing	673.227	163.959	49.7	33.7		Sports equipments and related products manufacturing	461.8	104.5	30.2	19.4
Construction of sports venues and facilities	12.41	3.11	1.48	1.22		Construction of sports venues and facilities	12.1078	2.58299	1.2	0.8		Construction of sports venues and facilities	24.8174	5.14666	2.1	1.3		Construction of sports venues and facilities	32.5099	7.29787	2.4	1.5		Construction of sports venues and facilities	363.3	75.4	23.8	14

[truncated: 4 more sheets: Guizhou, Jiangxi, Anhui, nation]
